# Supplementary material for: The phenotypic predisposition of the parent in F1 hybrid is correlated with transcriptome preference of the positive general combining ability parent
Source: BMC Genomics. 2014 Apr 22;15:297. doi: 10.1186/1471-2164-15-297 (PMC4023606; doi:10.1186/1471-2164-15-297)
Supplement: Additional file 4: Table S1 — The expression levels of the known genes involved in the flowering pathway in rice. [file 1471-2164-15-297-S4.xlsx]

## Sheet: Sheet1
Name	gene id	GL RPKM	GLXTQ RPKM	93-11 RPKM	GLX93-11RPKM	93-11XTQ RPKM	TQ RPKM
OsPRR1	LOC_Os02g40510	35.4885	122.257	122.964	89.9072	138.954	92.5331
RFT1	LOC_Os06g06300	2.28427	1.44838	0.42722	0.480542	0.204233	0.158918
HD3A	LOC_Os06g06320	1.32834	0.209362	0	0	0	0
Hd1	LOC_Os06g16370	0.569473	2.16909	1.29725	5.81929	1.62421	3.27447
GHd7	LOC_Os07g15770	0	0	0.30421	0.641586	0.181785	0
EHD2	LOC_Os10g28330	2.04792	1.07592	0.222149	0.812097	0.318595	0.826352
EHD1	LOC_Os10g32600	2.62738	0	0	0	0	0
CRY2	LOC_Os02g41550	7.05068	7.06871	6.31322	9.64004	6.32814	12.226
OsMADS50	LOC_Os03g03100	125.74	121.519	124.325	160.914	142.754	140.225
OsPRR73	LOC_Os03g17570	289.376	194.156	272.853	197.538	214.808	139.374
PHYA	LOC_Os03g51030	10.0561	9.47709	8.85419	13.7189	10.2433	9.63375
HD6	LOC_Os07g02350	14.6761	11.4039	11.6928	9.69728	15.0379	13.9542
OsPRR37	LOC_Os07g49460	143.731	102.335	122.414	61.1292	117.733	47.5825
OsPRR95	LOC_Os09g36220	72.3317	239.683	230.764	89.7166	241.129	56.7546
OsMADS56	LOC_Os10g39130	70.9891	85.6595	116.361	82.0864	91.6895	69.8448
SPL11	LOC_Os12g38210	15.0096	13.9216	15.1945	18.1151	13.1566	27.1986
