# Supplementary material for: The phenotypic predisposition of the parent in F1 hybrid is correlated with transcriptome preference of the positive general combining ability parent
Source: BMC Genomics. 2014 Apr 22;15:297. doi: 10.1186/1471-2164-15-297 (PMC4023606; doi:10.1186/1471-2164-15-297)
Supplement: Additional file 5: Table S2 — The expression level of the known genes involved in GA metabolism and signaling pathways in rice. [file 1471-2164-15-297-S5.xlsx]

## Sheet: Sheet1
Name	gene id	GL RPKM	GLXTQ RPKM	93-11 RPKM	GLX93-11RPKM	93-11XTQ RPKM	TQ RPKM
OsGA3ox2	LOC_Os01g08220	2.1216	0.796161	0.219183	0.462261	0.916828	0.101915
OsGA20ox2	LOC_Os01g66100	12.9166	9.35815	4.83619	5.78297	5.50977	3.1524
OsCPS1	LOC_Os02g17780	0.23399	0.921988	0.705063	0.495664	0.674111	0.458972
OsGA2ox6	LOC_Os04g44150	0.819964	4.54197	1.12149	8.37355	7.94952	5.43046
OsKAO	LOC_Os06g02019	0.0674687	0.94523	0.658684	1.16622	0.612275	0.612545
OsGA2ox5	LOC_Os07g01340	0.879983	0.325993	0	0.412965	0.029252	0.204854
OsGA2ox3	LOC_Os01g55240	0.307502	1.27896	0.555941	0.0781662	1.12951	0.465299
OsGID2	LOC_Os02g36974	20.3421	19.5083	18.4044	16.6095	12.558	19.3953
OsSLR1	LOC_Os03g49990	29.0298	31.8406	24.4187	31.5367	21.1943	25.4826
OsGA20ox1	LOC_Os03g63970	0.421115	1.56713	0.685211	3.42548	0.909904	0.637214
OsKS1	LOC_Os04g52230	10.6963	13.2745	16.4146	18.0694	21.401	12.631
OsGA2ox1	LOC_Os05g06670	1.81636	2.01038	1.81534	3.26831	1.56102	2.26463
OsGID1	LOC_Os05g33730	17.7133	22.9072	18.0322	19.6039	17.7823	20.5261
OsGA20ox4	LOC_Os05g34854	0.826307	0.76464	0.631514	0.57285	0.973856	1.23139
OsEUI	LOC_Os05g40384	1.01167	0.655751	0.812374	2.04395	0.698359	1.78927
OsKO2	LOC_Os06g37364	0.982586	1.0523	0.951081	1.47557	1.43063	1.35719
OsD1	LOC_Os05g26890	10.1526	14.3677	10.4314	21.8092	17.5185	19.6538
OsGA2ox4	LOC_Os05g43880	0.903643	1.78031	0.980233	0.344556	0.439313	0
